# Supplementary material for: Alteration of serum bile acid profiles of HBV-related hepatocellular carcinoma identified by LC–MS/MS
Source: J Cancer Res Clin Oncol. 2024 Mar 25;150(3):157. doi: 10.1007/s00432-024-05686-6 (PMC10963458; doi:10.1007/s00432-024-05686-6)
Supplement: Supplementary file 1 — Supplementary file1 (XLSX 53 KB) [file 432_2024_5686_MOESM1_ESM.xlsx]

## Sheet: Sheet1
ID	Group	Age	Gender	Cirrhosis	BMI	Child-Pugh	BCLC	tumor number	maximum diameter(mm)	protal vein invasion	metastasis	ALT	AST	ALP	GGT	ALB	TBIL	PT	TBA	WBC	NEUT	LY	RBC	HGB	PLT	AFP	AFP-L3	PIVKAII	CA	DCA	CDCA	UDCA	LCA	GCA	GLCA	GDCA	GCDCA	GUDCA	TCA	TLCA	TDCA	TCDCA	TUDCA	Primary	Secondary	CA%	DCA%	CDCA%	UDCA%
491649	HCC	68	male	yes	27.6817	A	A	1	28	no		95.3	106	105	199.2	36.6	31.8	16.5	17.6	5.3	2.24	2.3	4.66	141	62	99.5	7.5	52	839.53	0	2097.52	98.08	3.65	15440	4.81	0	10567	325.33	8319.65	4.18	0.01	5840.41	67.29	43104.1	503.35	1.94768	0	4.86617	19.4854
468175	HCC	63	male	no	25.1486	A	0	1	13	no		19.6	21	52	46	43.9	22.2	13.3	2.3	5.03	3.54	1.17	4.57	144	192	2.5	0.5	17	45.75	275.58	301.7	456.56	9.13	86.45	8.49	52.56	288.61	113.42	10.04	1.08	0	15.74	1.54	748.29	918.36	6.11394	30.0078	40.3186	49.7147
483384	HCC	62	male	yes	23.8751	B	B	3	41	no		499.2	421	229	927.1	43.8	93.9	13.3	289.9	5.6	3.3	1.27	4.69	150	169	75.6	77	305	210.05	10.56	55.33	0	1.95	35065.1	65.95	6645	43360	923.79	18240.5	30.35	2432.12	13040	91.41	109971	10201.1	0.191005	0.103518	0.0503133	0
494153	HCC	72	male	yes	21.9713	C	D	1	78	yes		80.9	112	263	316.3	33.2	58.2	14.6	73.5	9.18	7.48	0.89	3.88	114	162	159.7	3.5	4020	21.06	56.33	69.53	19.68	45.97	6268.04	19.94	165.09	17017.8	274.88	14258.5	48.24	406.07	17168.8	199.98	54803.6	1236.18	0.0384281	4.55678	0.126871	1.592
485565	HCC	66	male	no	21.9713	A	0	1	8	no		50.6	39	90	33.1	45.8	17.6	12.8	5.8	5.03	3.66	0.9	4.61	146	117	2.6	0.5	19	93.68	40.99	286.03	19.9	2.86	176.07	11	70.59	2456.84	169.52	26.28	2.13	0	130.86	2.37	3169.76	319.36	2.95543	12.835	9.02371	6.23121
489064	HCC	61	female	yes	19.9219	A	A	1	35	no		14.9	23	87	34	43.4	18.3	14.3	6.4	4.13	1.96	1.69	4	131	326	346.6	6.4	175	22.98	0	222.66	667.69	0	347.69	1.99	0	2110.16	1503	61.21	0.82	0.01	210.53	82.09	2975.23	2255.6	0.772377	0	7.48379	29.6014
490594	HCC	57	male	yes	20.1956	B	C	≥6	126	yes	yes	28.5	83	251	464.3	25.2	13.3	13.7	10.6	7.17	4.99	1.5	4.52	124	185	69318.3	86.9	52411	23.93	0	51.51	1.12	0.61	1254.3	1.74	0	4290.98	50.7	524.74	0.97	0.01	1114.38	3.06	7259.84	58.21	0.329622	0	0.70952	1.92407
486114	HCC	53	female	no	25.3906	A	0	1	15	no		92.5	87	168	77.3	32.3	24.4	16.2	63.2	2.92	1.65	0.91	3.57	115	45	109.4	4	14	16.96	156.61	44.66	16.63	40.41	3590.83	34.17	312.17	7343.8	138.63	3455.42	26.11	252.86	4495.57	36.95	18947.2	1014.54	0.0895117	15.4366	0.235707	1.63917
481660	HCC	52	female	no	23.4375	A	A	1	24	no		47.8	32	83	28.9	46.7	11.8	12.5	1.6	5.6	3.07	1.93	5.26	151	200	5.6	10.7	89	50.92	139.61	639.97	154.1	0	35	6.93	20.56	230.54	56.68	13.9	1.3	0	38.37	4.88	1008.7	384.06	5.04808	36.3511	63.445	40.1239
479552	HCC	76	male	no	22.4913	A	B	2	48	no		25.7	25	149	28.8	39.6	11.9	13.6	5.6	3.87	2.18	1.12	4.3	135	96	11797.2	72.3	813	7.19	1.9	77.56	45.84	0	48.79	1.92	0	76.31	44.58	26.61	0.73	0	34.11	7.4	270.57	102.37	2.65735	1.85601	28.6654	44.7787
486129	HCC	73	male	yes	19.4932	C	D	1	84	yes		17.4	27	170	80.9	26.4	48.5	15	170.8	3.84	2.91	0.32	3.17	111	117	35.1	64.3	20613	290.75	0.01	1778.67	4902.08	0	2068.25	2.82	0	7220.22	15695.3	951.56	1.25	0	2003.65	1969.82	14313.1	22571.3	2.03136	4.43041e-05	12.4269	21.7182
483718	HCC	84	male	yes	20.0617	A	A	1	23	no		17.2	18	80	15.3	35	10.3	14.7	8	3.66	2.2	1.06	4.39	133	110	2.5	0.5	13	291.15	476.22	168.1	88.43	30.62	139.12	20.73	204.12	473.6	141.7	14.37	1.41	9.45	25.94	2.46	1112.28	975.14	26.176	48.8361	15.1131	9.06844
488627	HCC	78	male	no	22.4913	C	D	1	72	yes		50.3	67	243	591.5	26	277.9	16.4	116.1	6.77	4.34	1.6	4.51	160	94	7.86			6.78	0	26.55	4.58	1.59	12744	5.25	0.01	17312.7	41.04	32528.8	9.24	0.01	23852	53.68	86470.9	115.4	0.00784079	0	0.030704	3.9688
485393	HCC	78	male	yes	20.9366	B	C	≥6	109	no	yes	19.9	27	166	160.1	32.5	22.5	14.3	6.7	11.71	9.61	0.67	3.55	116	183	2.3	14	11	193.88	96.36	403.27	44.77	10.09	339.63	5.58	150.54	1385.57	134.11	73.06	1.33	14.08	167.93	5.57	2563.34	462.43	7.56357	20.8377	15.7322	9.68147
485628	HCC	77	male	yes	25.7117	A	C	2	76	yes		16.1	21	131	160.5	39.1	12.7	13	1.6	7.44	5.24	1.54	4.27	123	165	3871.2	73.2	2997	0	0	11.47	0	0	129.8	2.42	0	526.98	5.89	204.8	2.48	0	548.83	2.73	1421.88	13.52	0	0	0.806678	0
483670	HCC	77	female	yes	22.1893	A	C	1	70	yes		61.7	112	209	188.4	33	17.3	14.8	18.1	3.68	2.42	0.79	3.34	108	123	4878.4	60.5	208328	101.47	52.29	90.95	18.73	16.2	2212.63	18.57	106.26	4269.37	105.55	965.83	7.56	24.35	1292.58	14.26	8932.83	363.77	1.13592	14.3745	1.01815	5.14886
488920	HCC	75	female	yes	23.03	C	D	≥6	41	no		21.4	29	127	55.9	30.2	71.3	19.7	54.8	3.56	2.27	0.79	3.44	118	65	62.2	11.4	72	76.96	27.6	226.13	114.7	0.59	4538.29	6.83	156.04	10827.8	831.44	4278.94	4.09	112.29	4741.04	205.3	24689.2	1458.88	0.311716	1.89186	0.915908	7.8622
474570	HCC	72	female	yes	25.2363	B	A	1	28	no		25.5	39	127	17.9	22.5	31.3	17.4	172.1	2.26	1.32	0.68	3.34	109	53	6.4	30.5	25	198.2	0	902.74	7249.72	0.42	3623.41	9.86	0.01	30946.5	83596.7	788.37	4.03	0.01	6097.92	12350.6	42557.2	103211	0.465726	0	2.12124	7.02415
494318	HCC	70	male	yes	24.0569	A	A	2	6	no		19.7	27	108	10.5	34.4	22	15.4	119.4	4.63	2.5	1.39	3.76	113	107	2.5	0.5	52	88.75	0	1660.2	4094.81	0	3246.12	1.78	0	9414.71	24886.2	668.14	1.17	0	1714.08	2099.05	16792	31083	0.528525	0	9.88685	13.1738
484564	HCC	68	male	no	23.5294	A	A	1	64	no		20.5	38	88	61	45.5	16.3	13.2	1.2	5.25	3.93	0.87	4.42	137	96	1970.5	13.3	1774	47.96	19.97	171.9	106.42	0	108.63	1.7	21.57	354.2	144.28	14.81	0.74	0	39.62	6.48	737.12	301.16	6.5064	6.63103	23.3205	35.3367
483707	HCC	63	male	yes	26.5731	A	0	1	13	no		20.9	19	76	44	44.1	14.5	12.6	4.1	4.41	2.64	1.33	4.6	149	155	19	13.9	689	472.56	96.9	1401.56	500.98	2.63	133.57	3.58	11.04	1030.79	561.42	14.26	1	0	43.41	6.52	3096.15	1184.07	15.2628	8.18364	45.2678	42.31
491731	HCC	61	male	yes	27.0641	A	0	1	12	no		14.4	14	84	23.6	41.9	11.3	14	0.9	7.06	5.13	1.27	4.84	149	96	1.5	0.5	35	31.37	39.06	105.49	24.86	1.49	76.28	2.41	12.11	232.04	21.4	10.28	0.01	0	10.36	0	465.82	101.34	6.73436	38.5435	22.6461	24.5313
486714	HCC	60	female	no	28.7268	A	0	1	15	no		53.7	39	73	62.8	45.1	13.4	13.3	2.1	4.96	3.96	0.7	4.07	125	139	2	0.5	50	76.39	92.58	90.78	8.1	5.17	87.64	8.47	69.03	333.33	29.11	13.11	1.59	0.5	33.46	0.36	634.71	214.91	12.0354	43.0785	14.3026	3.76902
481637	HCC	60	male	no	20.0692	A	C	≥6	102	yes		32.6	29	169	322	37.1	27.9	12.5	10.6	9.21	6.65	1.1	4.48	127	454	66936.3	84.3	4225	48.2	337.27	72.32	37.51	118.81	1214.25	109.99	1149.22	4359.5	206.92	1184.06	50.01	487.13	2097.8	24.13	8976.13	2520.99	0.53698	13.3785	0.805692	1.48791
470243	HCC	58	male	no	26.1224	A	0	1	18	no		59.7	47	75	49.3	45.2	12.9	12.7	2.4	3.3	1.17	1.72	4.43	145	100	2.2	0.5	23	219.6	0	1278.5	86.88	0.73	188.85	2.08	0	598.03	21.15	26.66	0.74	0	37.53	0	2349.17	111.58	9.34798	0	54.4235	77.8634
495238	HCC	57	male	yes	21.6333	A	A	1	39	no		12.7	14	60	21.3	40.6	7.2	13.4	1.2	5.52	3.61	1.35	3.63	110	193	38.6	1.8	2038	44.97	8.09	34.5	0	1.74	68.02	1.88	2.55	202.04	15.35	70.51	1.4	0.74	165.59	3.88	585.63	35.63	7.67891	22.7056	5.89109	0
489750	HCC	56	male	no	22.8329	A	A	1	21	no		171.3	101	71	29.8	39.9	12.2	13.7	2.6	4.14	2.54	1.1	4.3	141	138	181.7	34.2	136	13.77	326.22	32.27	12.11	34.59	456.26	13.51	318.03	960.09	45.03	73.09	3.66	38.55	92.77	0.48	1628.25	792.18	0.845693	41.18	1.98188	1.52869
489649	HCC	54	male	yes	23.6614	A	C	≥6	118	yes		73.7	109	106	61.7	41.6	12.4	12.9	4.4	4.33	2.76	0.94	4.76	143	198	86150	36.9	2162	52.76	215.27	196.14	49.61	27.58	233.86	13.2	347.29	1387.42	127	98.63	5.22	69.53	369.64	6.61	2338.45	861.31	2.2562	24.9933	8.38761	5.75983
484853	HCC	45	male	yes	41.2349	B	A	2	27	no		56	88	99	268.9	25.6	30.7	14.3	26.8	3.09	1.64	0.89	3.47	117	55	22.4	34.5	37	275.98	170.33	308.64	9183.92	15.03	16998.8	9.27	833.31	9517.35	23952.5	10738.4	11.01	679.53	5283.96	6668.83	43123.1	41523.7	0.639981	0.410199	0.715718	22.1173
480646	HCC	63	male	yes	22.0386	A	C	1	154	yes		103.5	157	289	338.9	42.3	27.1	14.2	10.2	9.4	7.36	1.18	4.26	144	212	52.4	4.1	114767	1050.49	179.43	875.37	47.93	7.69	833.59	8.33	103.85	2495.49	155.63	307.26	1.79	24.15	463.55	7.49	6025.75	536.29	17.4333	33.4576	14.5272	8.93733
490716	HCC	52	female	no	24.1588	A	0	1	7	no		244.1	157	129	192.4	28.5	124.5	12.8	207.3	6.46	3.81	1.91	3.75	113	274	22.4	20.1	102	68.89	0	11.03	208.81	0	41426.5	6.18	0.01	20080.1	15786.8	22835.5	3.5	38.77	5747.01	1425.39	90169.1	17469.4	0.0764009	0	0.0122326	1.19529
489249	HCC	53	male	yes	25.7117	A	A	1	26	no		19.6	14	77	34.6	42.9	17.1	15	11.5	2.71	2.09	0.39	5.52	99	98	1.8	40.3	23	118.11	579.49	326.19	67.99	27.01	806.44	22.64	826.47	1538.23	136.55	198.2	3.17	130.01	209.64	6.28	3196.81	1799.61	3.69462	32.2009	10.2036	3.77804
479159	HCC	44	male	no	24.5089	A	A	1	52	no		27.8	21	83	80.2	48.2	12	13.6	0.8	5.16	3.69	1.09	5.18	161	240	2.24			7.45	25.9	153.38	61.58	2.39	65.59	1.76	0.9	125.52	44.49	16.39	0.01	0	14.55	2.21	382.88	139.24	1.94578	18.601	40.0595	44.2258
486524	HCC	69	male	no	20.7008	B	A	1	131	no		205	266	753	203.8	26.7	13.2	16	10	14.26	11.29	1.73	3.47	100	392	381.3	46	13174	242.75	52.6	199.79	22.45	2.68	1008.28	8.16	76.95	1693.87	122.34	279.35	1.31	12.67	356.01	9.1	3780.05	308.26	6.42187	17.0635	5.28538	7.28281
491692	HCC	58	male	yes	22.1453	A	A	1	26	no		20.9	19	98	75.5	37	6.8	13.7	5.8	4.12	2.04	1.16	3.05	90	131	1.2	0.5	214	43.61	0.01	340.85	314.65	5.5	618.2	1.88	0	2157.8	1008.61	75.26	0.75	0	151.44	28.32	3387.16	1359.72	1.28751	0.000735446	10.063	23.1408
486870	HCC	72	male	no	20.0184	A	B	≥6	31	no		55.7	40	119	36.5	39.5	27.9	13.8	5.4	4.79	2.82	1.43	4.44	147	89	14	20.3	458	1302.08	0	583.33	241.72	0.86	182.27	2.05	0	633.87	262.7	16.48	0.01	0	23.53	2.71	2741.56	510.05	47.4941	0	21.2773	47.3914
486043	HCC	69	male	yes	21.5139	A	A	1	27	no		21	19	76	46	41.3	14.7	14.3	2.8	4.6	2.9	1.28	4.45	134	74	2.7	0.5	18	142.71	141.51	180.03	72.84	11.03	178.74	5.81	67.12	772.78	122.93	41.68	1.19	7.97	105.84	5.16	1421.78	435.56	10.0374	32.4892	12.6623	16.7233
489599	HCC	50	male	no	29.0659	A	0	1	9	no		286.5	156	96	107.1	40.2	23.7	13.9	31.8	5.93	3.13	2	4.67	146	165	16	4.9	15	45.13	1358.29	186.75	56.85	211.78	1627.64	170.76	5913.79	8036.1	221.42	316.36	27.98	579.66	514.49	7.49	10726.5	8548.02	0.420735	15.8901	1.74102	0.665066
485933	HCC	60	male	yes	19.9184	A	0	1	11	no		30.9	35	93	15.9	37.1	6.7	14.2	10.6	2.33	1.4	0.66	3.16	94	75	2.3	0.5	15	223.62	7.58	595.46	62.77	1.19	750.74	1.76	0	3717.45	382.86	111.79	0.74	0	218.42	6.96	5617.48	463.86	3.98079	1.63411	10.6001	13.5321
483648	HCC	53	female	no	23.0469	A	A	1	119	no		35.8	42	99	29.4	43.6	15	13.5	1.8	3.19	2.18	0.71	4.24	135	104	99029.7	52	3275	29.16	332.66	105.47	28.92	52.25	160.7	10.13	122.47	379.08	67.63	37.28	1.99	6.52	45.84	1.68	757.53	624.25	3.84935	53.2895	13.9229	4.63276
482558	HCC	59	male	yes	20.7612	A	A	1	29	no		16.3	21	44	12.7	39.4	11.6	14.5	3.4	5.46	3.43	1.49	4.38	129	181	21.9	67.4	270	24.61	172.75	153.56	68.1	19.15	9.5	8.22	42.27	49.86	14.49	2.09	1.25	0	0	0.02	239.62	326.25	10.2704	52.9502	64.0848	20.8736
487243	HCC	49	male	yes	29.7578	A	0	1	19	no		44.3	51	160	27.3	36.4	28.1	16.9	21.9	2.79	1.9	0.53	4.29	132	37	2.3	0.5	20	127.07	0	868.38	165.23	7.85	3644.25	4.12	0	10923.2	329.66	1081.34	1.06	0	1441.2	20.62	18085.4	528.54	0.702611	0	4.80155	31.2616
494223	CLD	77	male	no	23.1405	C						680.2	406	195	326.5	21.5	165.4	16.7	20.8	10.18	7.9	1.33	3.35	105	157	14.3	25.7	13	74.2	1.17	132.7	297.21	1.37	12720.3	11.89	0.01	18921.9	14418.1	13471.9	11.19	106.79	9831.29	2530.08	55152.3	17377.8	0.134537	0.00673274	0.240607	1.71029
494608	CLD	65	male	yes	23.6713	A						39.4	39	110	45.1	39.7	37.3	16.1	27.3	2.7	1.79	0.71	3.82	124	51	9.1	0.5	22	104.44	39.98	936.4	965.82	5.64	460.82	5.48	5.79	2715.15	2363.66	240.32	1.95	0.64	606.43	242.45	5063.56	3631.41	2.06258	1.10095	18.4929	26.5963
471786	CLD	51	male	yes	23.3844	C						44.3	68	130	15.1	18.1	80.7	21.6	41.2	3.58	2.69	0.61	2.57	87	50	1.9	0.5	19	3113.65	0.48	3986.41	18.8	0	2117.94	3.72	0	8161.88	67.92	2996.86	0.88	0.01	4399.39	14.07	24776.1	105.88	12.5671	0.453343	16.0897	17.756
476796	CLD	48	male	yes	21.7181	B						23.9	30	58	58.6	31.1	14.4	18.1	45.4	2.77	1.67	0.73	3.05	97	49	4.1	0.5	20	68.22	0	145.23	579.69	0.77	37.48	2.07	0	177.65	72.35	39.59	1.76	0	111.88	28.28	580.05	684.92	11.7611	0	25.0375	84.6362
486257	CLD	70	male	yes	21.2953	B						32.6	63	199	324.2	28.5	62.1	14.1	192.3	8.4	3.91	2.82	3.02	101	200	2.5	0.5	110	0.65	0	88.79	4841.28	1.41	4027.14	15.65	0.01	33069.3	47083.6	3850.62	3.79	0.01	14985.9	15067.5	56022.4	67013.2	0.00116025	0	0.15849	7.22437
475570	CLD	68	male	yes	27.7778	A						17	21	82	34.1	41.1	23.6	14.4	2.1	5.95	4.06	1.07	4.67	147	107	1.5	0.5	19	122.34	0	726.41	109.72	0	181.75	2.3	0	727.09	101.9	23.51	0.01	0.01	48.26	2.51	1829.36	216.45	6.68758	0	39.7084	50.6907
496278	CLD	67	male	yes	22.4913	A						14.9	19	63	69.8	36.1	22.6	13.6	10.7	4.64	2.14	2.01	4.23	137	102	4.8	0.5	22	48.67	0	706.38	385.23	0	832.24	1.35	0	3929.76	1124.27	208.05	0.74	0	504.96	47.41	6230.06	1559	0.781212	0	11.3383	24.7101
473746	CLD	63	female	no	27.3438	A						94.4	64	137	39.9	40	6.5	12.2	31.4	4.12	2.24	1.54	4.5	127	239	1.5	0.5	14	78.13	0	519.03	3401.17	1.86	2321.29	3.73	0	7508.81	14746.5	273.89	0.83	0	546.49	561.98	11247.6	18716.1	0.694635	0	4.61457	18.1725
478928	CLD	60	male	no	23.5102	A						18.3	14	124	47.9	46.2	7.9	13.1	4.2	7.43	3.67	2.87	5.68	160	297	2.2	0.5	14	51.41	134.63	163.74	17.16	0.67	434.39	7.66	363.85	1124.65	101.93	125.3	4.13	122.89	214.18	8.56	2113.67	761.48	2.43226	17.68	7.74672	2.25351
487463	CLD	76	female	yes	19.2234	C						17	35	129	36.1	29.9	73.8	19.9	113.5	4.52	3.53	0.58	2.71	90	50	1.5	0.5	182	2.6	0	394.58	742.35	1.33	328.86	6.9	0	6733.44	7176.98	278.88	4.35	0	3137.14	1950.95	10875.5	9882.86	0.0239069	0	3.62816	7.51149
484550	CLD	76	female	yes	13.9578	C						57	130	197	260.4	23.4	39.6	13.8	16.7	7.69	6.43	0.32	3.1	108	122	1.7	0.5	109	278.29	0	1198.84	152.64	4.54	3957.8	4.62	0	9503.43	1485.07	1882.73	1.85	0.01	3115.4	243.98	19936.5	1892.71	1.39588	0	6.0133	8.06463
482279	CLD	74	female	yes	23.4375	B						22.8	34	205	28.4	26.9	56.5	18.8	173.8	2.63	1.25	0.81	3.05	116	53	5.6	5.8	197	900.85	717.77	2835.18	7617.48	630.99	32357	1060.55	3723.89	33089	57108.2	8897.51	194.65	1164.31	10162.2	10989.4	88241.7	83207.3	1.02089	0.862628	3.21297	9.15482
462356	CLD	71	male	yes	18.7783	B						105.4	280	161	176.3	20.1	221.3	18.3	96.5	6.17	4.77	0.61	2.91	104	60	2.8	0.5	161	21.55	0	124.44	1956.86	0.5	6982.47	4.17	0.01	13831.6	24175.4	6849.23	5.18	0	8274.84	7355.43	36084.1	33497.5	0.0597215	0	0.344861	5.84181
463256	CLD	75	male	yes	22.4913	C						77	121	87	27.9	18.2	69.8	20	48.5	2.3	1.38	0.49	2.44	91	51	3.2	0.5	9	1232.04	100.79	6834.29	636.6	27.03	1046.91	31.93	84.38	7250.4	956.71	566.74	8.09	28.35	3474.7	167.96	20405.1	2041.84	6.03791	4.93623	33.4931	31.1778
494628	CLD	63	male	no	19.5312	A						410.5	226	92	296.3	40.1	21.2	14.1	10.4	8.15	5.54	1.32	4.78	144	130	3.2	0.5	13	17.61	61.96	17.16	17.84	11.78	1066.85	17.89	336.6	2205.08	220.35	553.94	13.65	125.97	839.8	29.2	4700.44	835.24	0.374646	7.41823	0.365072	2.13591
494187	CLD	60	male	yes	19.3772	B						23.4	32	54	35.5	24.7	29.2	14.5	20.4	3.55	2.25	0.54	4.39	143	117	2.7	0.5	23	14.3	101.78	134.41	0.83	19.37	1767.17	6.31	178.44	5673.41	77.11	988.01	1.8	81.09	1660.04	10.16	10237.3	476.89	0.139685	21.3424	1.31294	0.174044
475381	CLD	53	male	no	20.5693	A						19.6	18	63	22.3	41.5	13.4	13.4	3.3	6.03	3.62	1.52	4.94	150	192	1.1	0.5	19	40.71	45.01	286.29	203.35	3.57	107.54	6.21	69.01	1597.52	470.01	6.84	1.24	0	60.3	6.15	2099.2	804.55	1.93931	5.59443	13.6381	25.275
495293	CLD	52	female	no	24.7676	B						394	384	124	199.6	32.3	52.9	13.2	19.2	3.59	1.6	1.38	3.56	109	282	7.8	17.4	23	15.5	16.52	16.49	1.79	4.53	2075.06	17.81	156.21	6088.69	59.82	2720.27	32.89	282.61	4204.3	5.67	15120.3	577.85	0.102511	2.85887	0.109059	0.309769
495352	CLD	77	female	no	26.4381	A						117.5	35	172	740.1	41	9.7	12.8		5.89	4.44	0.99	4.69	130	211	1.6	0.5	24	98.17	120.14	243.46	33.96	2.64	38.84	4.41	73.61	428.19	37.35	7.09	0.92	5.55	34.77	0	850.52	278.58	11.5424	43.1259	28.6248	12.1904
494378	CLD	73	male	yes	23.8751	A						21.7	14	60	19.7	32	10.3	13.5	3.6	4.68	2.99	1.29	3.87	118	300	1.7	0.5	17	25.24	21.12	68.56	33.48	0.67	368.43	5.5	86.3	1655.59	671.91	63.59	1.22	10.95	153.64	19.32	2335.05	850.47	1.08092	2.48333	2.93613	3.93665
473768	CLD	73	female	yes	30.2222	B						17.1	38	89	39.2	25.2	24.4	15.9	45.5	3.7	2.1	1.12	2.67	80	65	2.2	0.5	221	891.79	31.31	7583.82	12052	1.15	3969.3	9.66	0.01	17745.8	33236.8	1635.11	2.57	0.01	5868.14	4720.45	37693.9	50054	2.36587	0.0625525	20.1195	24.0779
494445	CLD	72	male	yes	24.2215	C						39	56	229	171	29.4	35.5	16.9	84.2	3.64	2.3	0.74	3.4	116	118	2.5	0.5	886	2383.77	0	3119.91	702.77	1.95	16352.9	5.06	0	23854.9	2890.3	2287.11	0.96	0.01	3193.56	163.51	51192.2	3764.56	4.65651	0	6.09451	18.6681
478029	CLD	72	male	yes	22.4913	C						10.7	17	56	21.1	32.7	59.7	16.6	40	1.33	0.79	0.34	2.48	45	52	1	0.5	6	479.17	0	503.52	400.26	3.56	5816.93	2.04	0.01	12401.6	1605.12	4137.16	1.07	0.01	5740.38	305.62	29078.7	2317.69	1.64784	0	1.73157	17.2698
495404	CLD	60	female	no	24.0346	A						30.2	28	46	19.2	40.5	15.1	13.1	1.2	4.95	2.25	2.14	3.96	130	200	2.5	0.5	21	26.56	176.83	41.03	37.74	5.51	55.34	5.56	91.12	229.44	58.09	7.11	1.03	12.89	25.22	2.31	384.7	391.08	6.90408	45.2158	10.6655	9.6502
494637	CLD	56	male	yes	32.0759	B						111.9	57	130	673.9	32.1	147.8	13.4	89.2	3.68	2.43	0.62	5.05	152	134	4.3	0.5	29	57.06	0	25.52	8.36	1.7	17609.6	3.13	0.01	19335.3	214.37	18313.8	8.95	10.04	11617.6	73.94	66959	320.5	0.0852164	0	0.0381129	2.60842
469594	CLD	56	male	yes	25.9516	B						19.2	25	110	60.7	26.2	21.8	15.2	67.4	4.33	2.21	1.51	4.75	105	237	1.8	0.5	21	130.68	274.81	398.72	14.69	257.59	8949.15	52.03	811.83	12538.9	102.21	7646.95	39.33	476.58	6869.31	26.52	36533.7	2055.59	0.357697	13.3689	1.09138	0.714637
495051	CLD	53	male	no	29.0657	A						25.6	16	67	25.8	39	8.8	12.2		5.78	3.56	1.61	4.19	120	243	2.9	0.5	18	246.26	233.36	1788.9	687.18	16.05	22.56	8.5	6.91	110.69	218.86	2.79	1.85	0	32.08	13.15	2203.28	1185.86	11.177	19.6785	81.1926	57.9478
495746	CLD	52	female	yes	21.7193	A						15.4	24	61	28.9	38.5	11.7	13.2	1.1	5.7	2.52	2.51	4.54	137	221	1.6	0.5	9	0.22	50.63	16.56	10.96	2.59	71.98	2.77	85.61	213.58	59.87	11.25	1.07	17.43	27.39	1.57	340.98	232.5	0.0645199	21.7763	4.85659	4.71398
491891	CLD	51	male	yes	23.4509	C						260.4	220	151	171.1	31.3	75.2	20.6	93.7	3.91	2.98	0.47	4.63	141	30	143.4	4.9	27	118.54	3.62	424.15	40.53	2.22	6828.93	18.69	0	36032.4	785.76	6289.45	14.38	0.01	17255.8	162.12	66949.2	1027.33	0.17706	0.35237	0.63354	3.94518
495672	CLD	51	male	no	20.5191	A						22.4	21	61	10.3	41.1	9.1	12.8	1.8	4.14	2.33	1.22	4.44	143	154	1.2	0.5	16	104.15	0	1269.16	243.78	0	66.72	1.76	0	463.16	95.05	7.63	0.01	0	15.31	1.06	1926.13	341.66	5.40722	0	65.8917	71.3516
494897	CLD	49	male	yes	23.5102	A						44.3	32	82	54.4	39.9	8.8	13.1	3.2	5.06	2.85	1.63	5.06	155	129	2.4	0.5	24	83.23	0	376.23	156.02	1.08	662.99	2.5	0	4183.67	476.06	128.99	0.75	0	443.23	20.65	5878.34	657.06	1.41588	0	6.40028	23.7452
494989	CLD	48	male	no	20.9573	A						53.9	36	84	22.5	39.8	5.9	12.7	9.8	6.42	3.53	2.14	4.7	146	219	1.7	0.5	18	3395.07	1218.37	2257.99	113.76	10.17	453.38	12.56	703.35	1863.75	111.23	45.67	1.64	53.53	102.74	2.54	8118.6	2227.15	41.8184	54.7053	27.8126	5.10787
494645	CLD	46	female	no	21.4844	A						119.5	68	90	49.2	43.1	14.4	13.6	11.7	3.12	1.05	1.67	4.5	137	116	6.5	0.5	20	85.78	128.69	327.61	30.65	14.04	369.98	3.4	164.18	1722.8	118.58	123.71	3.07	50.25	409.75	6.81	3039.63	519.67	2.82205	24.7638	10.778	5.89797
472694	CLD	68	female	yes	15.625	C						9.8	20	59	13.7	26	9.7	20	0.5	6.54	5.81	0.5	2.6	74	59	1.4	0.5	16	46.41	0	272.65	49.53	0.87	325.8	1.87	0	2467.57	249.16	194.54	0.74	0	625.51	25.29	3932.48	327.46	1.18017	0	6.93328	15.1255
492968	CLD	59	male	yes	22.0386	B						11.7	29	59	33.4	27.5	33.5	17.1	19.6	2.52	1.55	0.52	4.53	125	54	2.7	0.5	46	177.23	0	985.62	432.26	0.91	560.47	2.15	0	5402.57	923.55	382.46	1.28	0.01	2245.3	136.82	9753.65	1496.98	1.81706	0	10.1051	28.8755
492170	CLD	72	male	yes	17.9151	B						17.8	31	128	60.6	24.8	16.1	16.5	21.2	4.4	2.68	1.18	2.35	68	119	3.2	0.5	86	12.2	71.53	96.15	806.14	34.05	1902.53	12.12	327.2	4050.86	11886.2	753.09	13.95	138.75	759.23	1875.68	7574.06	15165.7	0.161076	0.471658	1.26946	5.31556
494690	CLD	77	male	no	21.2585	A						62.7	255	137	177.7	33.2	20.1	12.9	75.5	5.23	3.44	1.1	3.54	112	121	17	7	15	157.85	0	387.37	5332.18	1.06	3184.29	5.4	0	15214.4	15894	791.42	3.14	0.01	2223.76	1484.59	21959.1	22720.3	0.718836	0	1.76405	23.4688
485914	CLD	75	male	yes	24.4898	B						30.1	63	170	43.8	26.2	30.4	14.5	42.2	2.14	1.24	0.64	2.99	94	37	2.8	0.5	14	1607.23	499.63	2942.74	7794.67	561.87	1725	305.28	440.78	6108.16	23868.3	578.39	23.42	67.91	1753.47	2823.71	14715	36385.6	10.9224	1.37315	19.9982	21.4224
494584	CLD	51	female	no	19.5717	B						431.9	92	107	95.2	33	54.4	13.1	116.7	3.03	1.98	0.81	3.81	118	87	1.4	0.5	15	103.11	4.09	29.3	0.42	0	18500.9	5.35	1920.85	19260.9	293.51	14816.3	3.83	1663.98	9549.84	45.4	62260.3	3937.43	0.165611	0.103875	0.0470605	0.0106669
494518	CLD	70	male	yes	26.079	B						79.2	49	264	429.5	28.2	195.5	13	128.6	5.14	3.84	0.75	3.34	108	159	2.8	0.5	22	33.51	0	18.74	8.68	4.6	16814.2	16.44	0.01	19689.8	126.66	12585	11.29	98.04	9642.68	41.71	58783.9	307.43	0.0570054	0	0.0318795	2.82341
488311	CLD	49	male	no	21.6333	A						74.7	46	54	37.4	42.5	16.2	12.8	6.4	3.6	1.92	1.23	4.62	154	129	1.7	0.5	17	259.27	0.6	891.84	660.74	0	834.13	1.95	0	3584.83	1537.72	46.41	0.84	0	130.19	21.38	5746.67	2223.23	4.51166	0.0269878	15.5192	29.7198
494599	CLD	49	male	no	26.4236	B						1594.6	733	141	213	32.5	164.8	20.2	230.8	6.26	2.44	3.1	4.59	139	168	360	36.9	29	16.11	0	83.01	5.35	0	17445.7	11.69	0.01	45478.7	514.74	9845.84	9.53	7.27	18306.7	80.65	91176	629.24	0.0176691	0	0.0910437	0.850232
[truncated: 11 more columns]
